# Supplementary material for: Trachomatous scarring among children in a formerly hyper-endemic district of Tanzania
Source: PLoS Negl Trop Dis. 2017 Dec 12;11(12):e0006085. doi: 10.1371/journal.pntd.0006085 (PMC5741261; doi:10.1371/journal.pntd.0006085)
Supplement: S1 Data — (XLSX) [file pntd.0006085.s001.xlsx]

## Sheet: Sheet1
ID	Villgecode	Age	Gender 1=male, 2=female	TS grade	TF grade	TF or TI	Infection 0=absent 1=present	Latrine in the house 0=absent 1=present	>30 minutes from water 1=yes 0=no	any education HH 1=yes 0=no	Family owns a bicycle 1=yes, 2=no
020101607	0201	8	2	0	0	0	1	1	1	1	1
020101608	0201	8	2	0	0	0	1	1	1	1	1
020102103	0201	9	2	0	0	0	1	1	1	0	1
020102105	0201	2	2	0	0	0	0	1	1	0	1
020102608	0201	1	2	0	0	0	1	1	1	0	1
020105903	0201	1	1	0	0	0	0	1	1	0	2
020108003	0201	5	2	0	0	0	1	1	0	0	2
020109703	0201	2	1	0	0	0	0	1	0	0	2
020110605	0201	2	1	0	1	1	0	1	0	0	2
020111102	0201	4	2	0	0	0	1	1	1	0	2
020111703	0201	2	1	0	1	1	0	1	1	0	2
020112012	0201	1	1	0	0	0	0	2	1	1	2
020112103	0201	5	2	0	0	0	0	2	0	1	2
020112505	0201	7	1	0	0	0	0	2	1	0	2
020113513	0201	5	2	0	0	0	0	1	1	1	2
020114103	0201	4	1	0	0	0	0	1	1	1	2
020115903	0201	4	1	0	0	0	0	1	0	0	1
020118109	0201	3	2	0	0	1	1	1	0	1	2
020118309	0201	5	2	0	0	0	1	1	0	1	2
020118507	0201	9	1	0	0	0	1	1	0	0	2
020118512	0201	2	2	0	0	0	1	1	0	0	2
020119607	0201	5	1	0	0	0	0	2	1	0	1
020119911	0201	1	1	0	0	0	0	2	1	1	1
020120512	0201	7	1	0	0	0	0	1	0	1	2
020124806	0201	7	2	0	0	0	0	1	0	1	2
020124904	0201	9	1	0	0	0	0	1	0	1	1
020125205	0201	7	2	0	0	0	0	1	0	1	2
020128806	0201	3	2	0	0	0	1	1	0	0	1
020128908	0201	8	1	0	0	0	0	2	0	0	2
020130104	0201	7	1	0	0	0	0	1	0	1	2
020130909	0201	10	2	0	0	0	0	1	0	1	2
020131406	0201	4	1	0	0	0	0	1	1	0	2
020132307	0201	2	2	0	0	0	0	1	1	1	2
020132405	0201	3	2	0	0	0	0	1	1	1	2
020132605	0201	6	1	0	0	0	0	1	1	1	1
020136307	0201	9	1	0	0	0	0	1	0	1	2
020136608	0201	7	1	0	0	0	0	1	0	0	1
020137113	0201	3	2	0	0	0	0	2	0	1	2
020137906	0201	7	1	0	0	0	0	1	1	0	1
020143907	0201	2	1	0	0	0	0	1	1	0	2
020144903	0201	8	2	0	0	0	0	2	0	1	1
020145705	0201	2	2	0	0	0	0	1	0	0	2
020148306	0201	4	2	0	0	0	0	1	0	1	2
020148404	0201	7	2	0	0	0	0	1	0	0	2
020149903	0201	8	2	0	0	0	0	2	1	1	1
020170104	0201	3	1	0	0	0	0	2	1	0	2
020172102	0201	5	1	0	0	0	0	.	.
020173304	0201	9	2	0	0	0	1	2	0	0	2
020175303	0201	3	1	0	0	0	0	1	1	1	2
020176504	0201	4	2	0	0	0	0	.	.
020201507	0202	6	1	0	0	0	0	2	0	0	2
020202404	0202	7	1	0	0	0	0	1	0	0	2
020202907	0202	5	1	0	0	0	0	1	0	0	2
020206105	0202	9	1	0	0	0	0	1	0	1	2
020207004	0202	3	1	0	0	0	0	1	0	1	1
020207511	0202	3	1	0	0	0	0	2	0	1	1
020208210	0202	1	1	0	0	0	0	2	0	1	2
020208804	0202	7	1	0	0	0	0	1	0	1	2
020209203	0202	9	1	0	0	0	0	1	0	1	2
020209804	0202	4	2	0	0	0	0	1	1	1	1
020209905	0202	5	1	0	0	0	0	1	0	1	2
020211508	0202	3	2	0	0	0	0	1	1	1	2
020212507	0202	8	1	0	0	0	0	2	0	1	2
020213305	0202	7	2	0	0	0	0	1	0	1	2
020214604	0202	3	1	0	0	0	0	1	0	1	2
020216403	0202	6	2	0	0	0	1	1	0	1	2
020216505	0202	4	1	0	0	0	1	2	0	0	2
020218108	0202	7	2	0	0	0	0	1	0	1	2
020219304	0202	10	1	0	0	0	0	1	0	1	2
020220203	0202	6	1	0	0	0	0	1	0	1	2
020225306	0202	1	1	0	0	0	0	1	1	0	1
020225604	0202	6	1	0	0	0	0	1	1	0	2
020225908	0202	4	2	0	0	0	0	2	1	0	2
020227804	0202	7	1	0	0	0	0	1	0	1	2
020230403	0202	7	2	0	0	0	0	1	0	1	2
020230805	0202	3	2	0	0	0	0	1	0	1	2
020231706	0202	6	2	0	0	0	0	1	0	0	2
020233603	0202	9	1	0	0	0	0	1	0	1	1
020236204	0202	4	2	0	0	0	0	1	0	1	1
020238407	0202	10	2	0	0	0	0	1	0	1	1
020241103	0202	8	1	0	0	0	0	1	1	1	1
020244108	0202	8	1	0	0	0	0	1	0	1	1
020244309	0202	7	1	1	0	0	0	1	0	0	2
020244811	0202	2	2	0	0	0	0	1	0	1	2
020249705	0202	8	1	0	0	0	0	1	0	1	2
020280005	0202	4	2	0	0	0	0	1	0	0	2
020280808	0202	5	1	0	0	0	0	1	1	1	2
020285805	0202	4	2	0	0	0	0	1	1	0	1
020286503	0202	8	1	0	0	0	0	2	0	1	2
020287505	0202	5	2	0	0	0	0	1	0	1	2
020288602	0202	7	1	0	0	0	0	1	0	1	2
020289107	0202	8	2	0	0	0	0	1	0	1	2
020291504	0202	2	2	0	0	0	0	2	1	0	1
030200109	0302	1	1	0	0	0	0	1	0	1	1
030200903	0302	7	1	0	0	0	0	1	0	0	2
030202303	0302	7	2	0	0	0	0	1	1	0	2
030205503	0302	8	1	0	0	0	0	1	1	0	2
030206205	0302	3	1	0	0	0	0	1	1	1	1
030207706	0302	9	2	0	0	0	0	1	1	1	1
030208603	0302	2	1	0	0	0	1	1	0	1	2
030209205	0302	9	2	0	0	0	0	2	0	0	2
030210803	0302	9	1	0	0	0	0	2	1	0	2
030214003	0302	6	2	0	0	0	0	1	0	0	2
030216204	0302	1	2	0	1	1	0	2	1	1	1
030218605	0302	2	1	0	0	0	0	2	1	1	1
030218905	0302	2	2	0	0	0	0	1	1	0	2
030220204	0302	4	1	0	0	0	0	1	1	0	2
030220406	0302	3	2	0	0	0	0	1	1	1	2
030220706	0302	5	2	0	0	0	0	1	1	0	1
030224704	0302	6	1	0	0	0	0	1	1	1	1
030224907	0302	2	1	0	0	0	0	2	1	1	1
030225108	0302	4	2	0	0	0	0	1	1	0	1
030225906	0302	2	2	0	0	0	0	2	1	0	1
030226605	0302	9	1	0	0	0	0	1	1	0	2
030227003	0302	5	2	0	0	0	0	1	1	0	2
030227408	0302	3	1	0	0	0	0	2	1	0	2
030227507	0302	6	2	0	0	0	0	2	1	1	2
030227606	0302	3	1	0	0	0	0	1	1	0	2
030230705	0302	7	2	0	0	0	0	1	1	1	2
030231205	0302	2	1	0	0	0	1	1	0	1	2
030237007	0302	4	2	0	0	0	0	2	1	1	2
030238005	0302	8	2	0	0	0	0	1	0	1	1
030242305	0302	9	1	0	0	0	1	2	1	1	2
030243004	0302	6	2	0	0	0	0	2	1	0	2
030244504	0302	5	1	0	0	0	0	1	1	1	1
030249203	0302	8	2	0	0	0	0	1	1	1	1
030249306	0302	4	2	0	0	0	0	1	0	1	2
030249910	0302	5	2	0	0	0	1	2	1	0	2
030251210	0302	4	2	0	0	0	0	1	1	1	1
030256008	0302	2	1	0	0	0	0	1	1	1	2
030260406	0302	3	1	0	0	0	0	1	1	0	1
030266603	0302	3	1	0	0	0	0	2	1	1	2
030267003	0302	3	2	0	0	0	0	.	.
030268303	0302	5	1	0	0	0	0	1	1	0	1
030273504	0302	3	1	0	0	0	0	1	1	0	2
030280003	0302	3	1	0	0	0	1	2	1	1	2
030281603	0302	2	1	0	0	0	0	1	0	1	2
030282103	0302	1	1	0	0	0	0	2	1	1	1
030283505	0302	3	1	0	0	0	1	1	1	1	1
030300209	0303	2	2	0	0	0	0	1	1	1	2
030301904	0303	4	2	0	0	0	0	2	1	0	2
030302706	0303	2	1	0	0	0	0	1	1	0	2
030305304	0303	8	1	0	0	0	0	1	1	1	1
030305802	0303	10	1	0	0	0	0	1	0	1	1
030306110	0303	1	2	0	0	0	0	1	1	1	1
030306911	0303	8	1	0	0	0	0	1	1	1	1
030307811	0303	2	1	0	0	0	0	1	1	1	1
030308004	0303	6	1	0	0	0	0	1	0	0	2
030309107	0303	6	1	0	0	0	0	2	1	0	2
030309905	0303	3	2	0	0	0	0	1	1	1	2
030310305	0303	2	2	0	0	0	0	2	1	1	1
030311103	0303	5	1	0	0	0	0	1	0	1	2
030311302	0303	3	2	0	0	0	0	1	0	1	2
030311905	0303	3	1	0	0	0	0	2	0	0	2
030312606	0303	5	1	0	0	0	0	1	0	1	2
030312704	0303	7	2	0	0	0	0	1	0	1	1
030312908	0303	3	1	0	0	0	0	1	0	1	2
030313204	0303	7	2	0	0	0	0	1	0	1	2
030313509	0303	3	1	0	0	0	0	1	0	1	1
030313809	0303	5	2	0	0	0	0	1	0	0	1
030314207	0303	3	1	0	0	0	0	1	0	0	1
030314308	0303	5	2	0	0	0	1	1	0	1	1
030314310	0303	6	1	0	0	0	1	1	0	1	1
030314412	0303	5	1	1	0	0	0	1	0	0	2
030315708	0303	2	1	0	0	0	0	2	1	0	2
030318206	0303	3	1	0	0	0	0	1	1	0	1
030318608	0303	9	2	0	0	0	0	1	1	1	2
030318803	0303	8	1	0	0	0	0	1	1	0	2
030319110	0303	4	1	0	0	0	0	1	1	1	1
030319306	0303	3	1	0	0	0	0	1	1	1	1
030324903	0303	7	2	0	0	0	0	1	1	1	1
030324906	0303	2	2	0	0	0	0	1	1	1	1
030329506	0303	4	1	0	0	0	0	2	1	1	1
030330609	0303	6	1	0	0	0	0	2	1	1	2
030331004	0303	3	2	0	0	0	1	1	1	1	2
030331504	0303	6	1	0	0	0	0	1	1	0	1
030336109	0303	8	2	0	0	0	0	1	0	0	1
030336606	0303	9	1	0	0	0	0	1	0	1	2
030337003	0303	9	1	0	0	0	0	1	0	0	2
030337122	0303	8	1	3	0	0	0	1	1	0	2
030358503	0303	2	2	0	0	0	0	1	0	1	2
030359505	0303	7	2	0	0	0	0	2	1	0	2
030360604	0303	2	2	0	0	0	0	1	1	1	2
030365005	0303	7	2	1	0	0	0	1	1	1	1
030365403	0303	2	2	0	0	0	0	1	1	1	2
030366705	0303	2	1	0	0	0	0	1	0	1	2
040101708	0401	3	2	0	0	0	0	1	1	0	1
040102909	0401	5	1	0	0	0	0	1	1	1	2
040103208	0401	4	2	0	0	0	0	1	1	1	1
040105202	0401	3	2	0	0	0	0	2	1	1	2
040105408	0401	8	2	0	0	0	0	2	1	1	2
040105906	0401	5	1	0	0	0	0	1	1	0	1
040106507	0401	5	2	0	0	0	0	2	1	1	2
040106705	0401	6	2	0	0	0	0	1	1	1	1
040110205	0401	9	2	3	0	0	0	1	1	1	2
040110305	0401	8	1	0	0	0	0	1	1	0	2
040111707	0401	2	1	0	0	0	0	2	1	1	2
040115404	0401	9	1	0	0	0	0	1	1	1	2
040116107	0401	6	1	0	0	0	0	2	1	1	1
040117206	0401	3	2	0	0	0	0	1	1	1	1
040117604	0401	8	2	0	0	0	0	2	1	1	1
040120807	0401	5	2	0	0	0	0	2	1	1	1
040122005	0401	5	1	0	0	0	0	2	1	1	2
040122305	0401	7	1	0	0	0	0	1	1	1	2
040123103	0401	8	2	0	0	0	0	2	1	1	2
040123208	0401	3	2	0	0	0	0	1	1	1	1
040124112	0401	5	1	0	0	0	0	1	1	0	1
040124706	0401	5	2	0	0	0	0	2	1	1	2
040125109	0401	5	1	0	0	0	0	2	1	1	1
040128108	0401	8	1	0	0	0	0	1	1	0	2
040128303	0401	10	1	0	0	0	0	1	1	1	2
040131108	0401	3	1	0	0	0	0	2	1	0	1
040137705	0401	8	1	0	0	0	0	1	1	1	2
040138107	0401	2	2	0	0	0	0	1	0	1	1
040138902	0401	8	2	0	0	0	0	1	0	0	2
040145303	0401	9	1	0	0	0	0	1	0	1	2
040145903	0401	2	2	0	0	0	0	1	1	1	1
040146407	0401	9	2	0	0	0	0	2	1	1	2
040149603	0401	3	2	0	0	0	0	1	1	1	1
040150203	0401	10	2	0	0	0	0	2	1	0	1
040151802	0401	5	1	0	0	0	0	2	1	0	1
040155409	0401	2	1	0	0	0	0	2	1	1	2
040165003	0401	10	1	0	0	0	0	2	1	0	1
040166504	0401	9	1	0	0	0	0	2	1	0	2
060101407	0601	5	1	0	0	0	0	2	1	1	2
060101608	0601	1	1	0	0	0	0	1	1	0	1
060103107	0601	9	2	0	0	0	0	1	1	1	2
060105106	0601	3	1	0	0	0	0	2	1	0	2
060105704	0601	5	2	0	0	0	0	2	1	0	1
060107408	0601	7	1	0	0	0	0	1	1	0	1
060117610	0601	3	1	0	1	1	1	1	1	0	2
060118012	0601	2	2	0	0	0	0	1	1	0	1
060120206	0601	6	1	0	0	0	0	1	1	1	1
060120606	0601	2	2	0	0	0	0	2	1	1	2
060122023	0601	5	1	0	0	0	0	1	1	1	2
060125906	0601	3	1	0	0	0	0	2	1	0	2
060127003	0601	9	1	0	0	0	0	1	0	0	1
060128605	0601	2	2	0	0	0	0	2	1	1	1
060130109	0601	5	1	0	1	1	1	1	1	1	2
060130205	0601	4	1	0	1	1	1	1	1	0	2
060131407	0601	9	2	0	0	0	0	2	1	0	2
060131610	0601	5	1	0	0	0	0	1	1	0	1
060132809	0601	4	1	0	1	1	1	2	1	0	1
060133205	0601	5	1	0	0	0	0	1	1	1	1
060134807	0601	1	2	0	0	0	0	2	1	0	2
060136206	0601	7	1	0	0	0	0	1	1	1	1
060141804	0601	8	1	0	0	0	0	1	1	1	1
060146404	0601	2	2	0	0	0	1	2	1	0	2
060147407	0601	8	1	0	0	0	0	1	1	1	1
060147706	0601	3	2	0	0	0	0	1	1	1	1
060151309	0601	9	2	0	0	0	0	2	1	0	2
060154003	0601	8	2	0	1	1	1	2	1	0	2
060158103	0601	9	2	0	0	0	0	2	1	0	1
060158908	0601	8	2	0	0	0	0	1	0	1	2
060161610	0601	7	1	0	0	0	0	1	1	0	1
060164606	0601	6	1	0	0	0	0	2	1	0	1
060166504	0601	7	2	0	0	0	0	2	1	1	1
060176505	0601	9	1	0	0	0	0	1	1	1	1
060177704	0601	3	1	0	1	1	0	1	1	0	1
060182303	0601	2	1	1	0	0	0	1	1	0	1
060202608	0602	4	2	0	0	0	0	1	1	1	1
060209510	0602	6	1	0	0	0	0	1	1	1	1
060214908	0602	3	1	0	0	0	0	2	1	0	1
060218208	0602	5	2	1	0	0	0	1	0	0	2
060218505	0602	5	2	0	1	1	1	1	0	0	2
060222105	0602	9	1	0	0	0	0	2	1	0	2
060222206	0602	6	1	0	0	0	0	1	1	1	2
060222507	0602	5	2	0	0	0	0	1	1	1	2
060222608	0602	5	2	0	0	0	0	1	1	0	1
060223805	0602	6	2	0	0	0	0	1	1	1	2
060226308	0602	6	2	0	0	0	0	1	1	0	1
060227206	0602	7	2	0	0	0	0	1	1	1	1
060227908	0602	6	2	0	0	0	0	1	1	1	1
060228410	0602	1	1	0	0	0	0	1	1	1	2
060230203	0602	10	2	0	0	0	0	1	0	0	1
060233105	0602	6	2	0	0	0	0	1	0	1	1
060237905	0602	3	2	0	0	0	0	2	1	0	2
060240303	0602	1	2	0	0	0	0	1	1	1	1
060242103	0602	5	2	0	0	0	0	1	1	1	2
060243103	0602	10	1	0	0	0	0	1	1	1	2
060247003	0602	3	2	0	0	0	0	1	0	1	2
060248706	0602	3	1	0	0	0	0	1	1	1	1
060253803	0602	9	2	0	0	0	0	2	1	0	2
060254306	0602	3	1	0	0	0	0	1	1	0	1
060255806	0602	10	2	0	0	0	0	1	1	1	1
060257804	0602	4	1	0	0	0	0	1	1	0	1
060260607	0602	8	1	0	0	0	0	1	1	0	2
060260805	0602	2	1	0	0	0	0	1	1	0	1
060260807	0602	10	2	1	1	1	1	1	1	0	1
060262403	0602	2	2	0	0	0	0	1	1	1	2
060266002	0602	10	1	0	0	0	0	1	1	0	1
060268503	0602	6	1	0	0	0	0	1	1	1	2
060268803	0602	7	1	0	0	0	0	1	1	0	2
060276003	0602	7	1	0	0	0	0	1	0	1	2
060297109	0602	6	1	0	0	0	0	1	1	0	2
070100705	0701	8	1	0	0	0	0	1	1	1	1
070102205	0701	8	1	0	0	0	1	1	0	1	1
070103107	0701	6	1	0	0	0	1	1	0	1	1
070103205	0701	4	1	0	0	0	1	1	1	0	1
070103808	0701	6	1	0	0	0	0	2	1	1	1
070106206	0701	8	2	0	0	0	0	1	0	1	2
070106706	0701	10	1	0	0	0	0	1	0	1	1
070107005	0701	10	2	0	0	0	0	1	0	1	1
070107409	0701	2	2	0	0	0	0	1	0	1	1
070107707	0701	3	1	0	0	0	0	2	0	1	1
070108404	0701	6	1	0	0	0	0	1	0	0	2
070109107	0701	9	1	0	0	0	0	1	0	1	1
070109303	0701	7	1	0	0	0	0	1	0	1	1
070109305	0701	4	2	0	0	0	0	1	0	1	1
070110007	0701	2	1	0	0	0	0	1	0	0	1
070111004	0701	4	1	0	0	0	0	1	0	1	1
070112104	0701	7	2	0	0	0	0	1	0	1	2
070112705	0701	10	1	0	0	0	0	1	0	1	1
070112807	0701	2	2	0	0	0	0	1	0	0	1
070113004	0701	3	1	0	0	0	0	1	0	1	1
070114403	0701	10	2	0	0	0	0	1	0	1	2
070114902	0701	9	2	0	0	0	0	1	0	0	2
070115605	0701	9	1	0	0	0	0	1	0	1	2
070115708	0701	2	2	0	0	0	0	1	0	1	2
070116209	0701	3	1	0	0	0	0	1	0	1	2
070116507	0701	2	1	0	0	0	0	1	0	1	1
070116804	0701	8	2	0	0	0	0	1	0	1	2
070119608	0701	10	1	0	0	0	0	1	1	1	1
070121307	0701	5	1	0	0	0	0	1	0	1	1
070121503	0701	5	2	0	0	0	0	1	0	1	2
070121608	0701	9	1	0	0	0	0	1	0	1	1
070122702	0701	9	2	0	0	0	0	1	0	0	2
070124105	0701	6	2	0	0	0	0	1	0	1	1
070124808	0701	7	2	0	0	0	0	1	0	0	1
070125608	0701	5	2	0	0	0	0	1	0	1	2
070126205	0701	5	1	0	0	0	0	1	0	1	2
070127106	0701	5	1	0	0	0	0	1	0	1	2
070131104	0701	8	2	0	0	0	0	1	0	1	2
070140104	0701	9	2	0	0	0	0	1	1	1	1
070170303	0701	9	2	0	0	0	0	1	0	1	2
070176104	0701	5	2	0	0	0	0	1	0	1	1
070185103	0701	5	2	0	0	0	0	1	1	1	1
070188105	0701	8	2	0	0	0	0	1	0	1	2
070195403	0701	5	2	0	0	0	0	2	1	1	2
070200803	0702	6	1	0	0	0	0	2	0	1	2
070201209	0702	5	2	0	0	0	0	1	0	1	2
070202007	0702	8	2	0	0	0	0	1	0	1	2
070202508	0702	4	1	0	0	0	0	1	0	1	1
070208505	0702	4	1	0	0	0	0	1	0	1	2
070209104	0702	10	2	0	0	0	0	1	1	0	1
070210607	0702	8	1	0	0	0	0	1	1	0	1
070211406	0702	8	1	0	0	0	0	1	1	1	1
070212108	0702	6	2	0	0	0	0	1	0	1	2
070212906	0702	5	1	0	0	0	0	1	0	1	1
070215406	0702	9	2	0	0	0	0	1	0	1	1
070215707	0702	10	1	0	0	0	0	1	0	1	1
070216006	0702	7	1	0	0	0	0	1	0	1	1
070217106	0702	9	1	0	0	1	0	1	0	1	1
070217311	0702	1	2	0	0	0	0	1	0	1	1
070222405	0702	9	2	0	0	0	0	1	0	1	1
070225406	0702	5	2	0	0	0	0	1	1	0	1
070227003	0702	10	2	0	0	0	0	1	1	1	1
070227905	0702	8	1	0	0	0	0	1	0	1	2
070230108	0702	7	1	0	0	0	0	2	0	1	1
070230110	0702	2	1	0	0	0	0	2	0	1	1
070230904	0702	5	1	0	0	0	0	1	0	1	1
070235606	0702	5	1	0	0	0	0	1	1	0	1
070236204	0702	8	2	0	0	0	0	1	0	1	1
070240304	0702	6	2	0	1	1	1	1	0	1	1
070240605	0702	2	1	0	0	0	0	1	0	1	2
070240806	0702	2	1	0	0	0	0	1	0	1	1
070241007	0702	7	2	0	0	0	0	1	1	1	1
070241009	0702	2	2	0	0	0	0	1	1	1	1
070242406	0702	8	2	0	0	0	0	2	1	0	1
070245704	0702	5	1	0	0	0	0	1	1	0	1
070245903	0702	8	2	0	0	0	0	1	0	1	1
070246905	0702	2	2	0	0	0	0	2	1	0	2
070250306	0702	10	2	0	0	0	0	1	1	0	1
070252406	0702	4	2	0	0	0	0	1	0	1	1
070253008	0702	3	1	0	0	0	0	1	0	1	2
070260104	0702	4	1	0	0	0	0	1	0	1	1
070264304	0702	1	1	0	0	0	0	1	1	1	2
070280007	0702	9	1	1	0	0	0	1	1	1	1
070281504	0702	7	2	0	0	0	0	1	1	0	1
070281605	0702	6	1	0	0	0	0	1	1	0	1
070285506	0702	3	2	0	0	0	0	2	1	1	1
070285803	0702	4	2	0	0	0	0	1	0	1	1
070290203	0702	2	2	0	0	0	0	1	0	1	1
070290805	0702	7	2	0	0	0	0	2	1	0	2
070292703	0702	2	2	0	0	0	0	1	0	1	2
070293103	0702	2	1	0	0	0	0	1	0	0	2
070295403	0702	2	1	0	0	0	0	1	0	1	2
080100803	0801	8	2	0	0	0	0	2	1	1	2
080101005	0801	3	1	0	0	0	0	2	1	1	2
080104105	0801	2	2	0	0	0	0	1	1	1	2
080106604	0801	4	2	0	0	0	0	1	1	0	2
080107902	0801	5	1	0	0	0	0	2	1	1	2
080108405	0801	5	1	1	0	0	0	1	0	1	2
080108704	0801	4	2	0	1	1	1	2	1	0	2
080110304	0801	3	2	0	0	0	0	1	0	1	1
080110306	0801	1	1	0	0	0	0	1	0	1	1
080111102	0801	10	2	0	0	0	0	2	1	0	2
080119413	0801	2	1	0	0	0	0	2	1	0	2
080120203	0801	8	2	1	0	0	1	1	1	0	2
080124106	0801	10	1	0	0	0	0	1	1	1	1
080125206	0801	10	1	0	0	0	0	1	1	1	1
080126109	0801	2	1	0	0	0	1	1	0	0	1
080130606	0801	4	2	0	0	0	0	1	0	1	2
080131208	0801	3	1	0	0	0	0	1	0	1	2
080131306	0801	5	1	0	0	0	0	2	0	0	2
080136507	0801	1	2	0	0	0	0	1	0	0	1
080136607	0801	4	2	0	0	0	0	1	1	1	2
080136608	0801	2	1	0	0	0	0	1	1	1	2
080136710	0801	2	1	0	0	0	0	1	0	1	1
080137506	0801	1	2	0	0	0	0	1	1	1	1
080137805	0801	2	1	0	0	0	0	2	1	1	2
080142107	0801	9	1	0	0	0	0	1	0	1	1
080143007	0801	3	1	0	0	0	0	1	0	1	2
080143612	0801	1	2	0	0	0	0	1	0	1	1
080148804	0801	2	1	0	0	0	0	1	1	0	2
080149408	0801	2	1	0	0	0	0	1	1	1	1
080155005	0801	6	1	0	0	0	0	2	0	0	2
080155912	0801	2	2	0	0	0	0	1	1	1	2
080161010	0801	7	2	0	0	0	0	1	1	0	2
080162605	0801	4	1	0	0	0	0	1	1	1	1
080172407	0801	4	2	0	0	0	0	1	0	0	1
080176106	0801	2	1	0	0	0	0	2	1	1	2
080179904	0801	4	2	0	0	0	0	.	.
080185504	0801	2	1	0	0	0	0	1	1	0	2
080188203	0801	2	2	0	0	0	0	1	0	1	1
080188604	0801	7	2	0	0	0	0	2	1	1	2
080206306	0802	3	2	0	0	0	0	2	1	0	1
080207506	0802	8	2	0	0	0	0	1	0	1	1
080207707	0802	7	1	0	0	0	0	2	0	1	2
080208007	0802	5	2	0	0	0	0	1	0	1	1
080211906	0802	4	1	0	0	0	0	1	1	1	1
080212705	0802	3	1	0	0	0	0	2	1	0	2
080213407	0802	2	1	0	0	0	0	2	1	0	1
080213905	0802	2	1	0	1	1	1	1	1	1	1
080214308	0802	3	2	0	0	0	0	1	1	1	1
080217305	0802	8	2	1	0	0	0	2	1	0	2
080218805	0802	3	1	0	0	0	0	1	1	1	1
080220204	0802	9	1	0	0	0	0	1	0	0	2
080221904	0802	4	2	0	0	0	0	1	1	0	2
080223406	0802	5	2	0	0	0	0	1	0	0	1
080224307	0802	4	2	0	0	0	0	1	0	1	1
080225210	0802	4	2	0	0	0	0	1	0	1	1
080226307	0802	2	1	0	0	0	0	2	1	0	1
080226706	0802	2	1	0	0	0	0	2	1	0	1
080227905	0802	9	2	0	0	0	0	1	1	1	2
080228205	0802	3	1	0	0	0	0	2	1	0	2
080230603	0802	8	2	0	0	0	0	1	1	0	1
080230904	0802	6	1	0	0	0	0	1	1	0	2
080232005	0802	4	2	0	0	0	0	2	0	0	2
080236407	0802	5	1	0	0	0	1	2	0	0	1
080236905	0802	4	1	0	0	0	1	1	0	0	1
080238505	0802	7	2	0	0	0	0	1	1	0	2
080239107	0802	9	1	0	0	0	0	1	0	1	1
080239219	0802	9	2	0	0	0	0	1	0	1	1
080240903	0802	3	1	0	0	0	0	1	1	1	2
080243408	0802	2	2	0	0	0	1	1	0	0	1
080246603	0802	5	2	0	0	0	0	2	1	1	2
080248115	0802	8	2	0	0	0	0	2	1	0	1
080248116	0802	6	2	0	0	0	0	2	1	0	1
080248504	0802	8	2	0	0	0	0	1	1	0	1
080249005	0802	9	1	0	0	0	0	1	1	1	2
080251315	0802	4	1	0	0	0	0	2	1	0	2
080267103	0802	4	1	0	0	0	0	1	0	1	2
080277903	0802	7	1	0	0	0	1	1	1	1	2
080284305	0802	3	1	0	0	0	0	2	0	0	1
080286702	0802	7	1	0	0	0	0	1	0	0	2
080289203	0802	4	2	0	0	0	0	2	1	1	2
080300107	0803	5	2	0	0	0	0	1	1	1	1
080301005	0803	2	2	0	0	0	0	1	1	1	1
080301207	0803	10	2	0	0	0	0	1	1	1	2
080302207	0803	6	2	0	0	0	0	1	0	0	2
080303505	0803	2	1	0	0	0	0	2	1	0	2
080314606	0803	6	1	0	0	0	0	2	0	1	2
080314908	0803	7	2	0	0	0	0	1	0	1	1
080316207	0803	5	2	0	0	0	0	1	0	1	1
080317502	0803	7	2	0	0	0	0	1	0	0	2
080319105	0803	8	1	0	0	0	0	1	0	0	1
080320404	0803	5	1	0	0	0	0	2	0	0	2
080321211	0803	6	1	0	0	0	0	1	0	0	2
080324510	0803	2	2	0	0	0	0	1	0	1	1
080325907	0803	6	2	0	0	0	0	2	0	0	2
080325908	0803	3	2	0	0	0	0	2	0	0	2
080326506	0803	5	1	0	0	0	0	2	1	1	1
080327207	0803	5	2	1	0	0	0	2	1	0	1
080327503	0803	5	1	0	0	0	0	2	1	0	1
080327806	0803	6	1	0	0	0	1	2	0	1	2
080329504	0803	4	1	0	0	0	0	1	0	0	1
080331305	0803	10	1	0	0	0	0	1	1	1	1
080333506	0803	2	2	0	0	0	0	2	0	0	2
080333604	0803	6	2	0	0	0	0	1	0	0	2
080334608	0803	6	2	0	0	0	0	2	1	1	1
080335306	0803	2	2	0	0	0	0	1	1	1	1
080335805	0803	8	2	0	0	0	0	1	1	0	1
080340603	0803	2	2	0	0	0	0	.	.
080342205	0803	8	1	0	0	0	0	1	1	1	1
080342509	0803	2	2	0	0	0	0	2	1	1	2
080342807	0803	5	1	0	0	0	0	1	1	0	1
080345705	0803	8	1	0	0	0	0	1	0	1	2
080346005	0803	2	1	0	0	0	0	1	1	1	2
080349704	0803	6	2	0	0	0	0	2	1	0	1
080351711	0803	4	1	0	0	0	1	1	1	1	1
080353103	0803	1	2	0	0	0	0	2	1	1	2
080354909	0803	3	1	0	0	0	0	1	0	1	2
080355805	0803	6	2	0	0	0	0	1	1	0	2
080360805	0803	5	1	0	0	0	0	1	1	0	2
080368604	0803	1	1	0	0	0	0	1	1	0	2
080371902	0803	8	2	0	0	0	0	1	0	0	2
080374104	0803	6	1	1	0	0	0	1	0	0	1
080375603	0803	2	2	0	0	0	0	1	0	1	2
090100106	0901	8	2	0	0	0	0	1	1	0	1
090106505	0901	3	2	0	0	0	0	1	1	1	2
090107004	0901	8	2	0	0	0	0	1	0	1	1
090107504	0901	4	2	0	0	0	0	1	1	1	2
090108809	0901	2	2	0	0	0	0	1	0	1	2
090109016	0901	3	1	0	0	0	0	1	0	0	1
090113507	0901	2	1	0	0	0	0	1	0	0	1
090119306	0901	5	2	0	0	0	0	1	0	1	1
090120905	0901	5	1	0	1	1	1	2	0	0	2
090123904	0901	5	1	0	0	0	0	1	0	0	2
090132409	0901	4	1	0	0	0	0	1	0	0	2
090132802	0901	9	2	0	0	0	1	1	1	0	2
090133302	0901	1	1	0	0	0	0	2	0	0	2
090135703	0901	5	1	0	0	0	0	1	1	1	2
090137110	0901	3	1	0	0	0	0	1	1	0	2
090137606	0901	6	1	0	0	0	0	1	1	0	1
090139107	0901	5	1	2	0	0	0	1	1	1	2
090140905	0901	7	2	0	0	0	0	1	0	0	2
090143206	0901	3	2	0	0	0	0	1	0	0	2
090148405	0901	10	2	0	0	0	0	1	0	0	2
090151407	0901	2	2	0	0	0	0	2	1	1	2
090155504	0901	4	1	0	0	0	0	1	0	0	1
090155704	0901	6	1	0	0	0	1	1	0	0	2
090156509	0901	9	2	0	0	0	0	1	0	0	2
090170504	0901	2	1	0	0	0	0	1	0	1	1
090172105	0901	8	1	0	0	0	0	2	1	0	1
090176803	0901	3	2	0	0	0	0	1	0	1	1
090184805	0901	8	1	0	0	0	0	1	0	0	1
090202203	0902	7	2	0	0	0	0	1	0	0	1
090206808	0902	4	1	0	0	0	0	1	0	0	2
090207909	0902	9	2	0	0	0	0	1	0	0	2
090209406	0902	7	2	0	0	0	0	1	0	0	2
090211304	0902	8	2	0	0	0	0	2	0	0	2
090211406	0902	5	2	0	0	0	0	1	0	0	2
090215205	0902	7	2	0	0	0	0	2	0	0	2
090217702	0902	5	1	0	0	0	0	1	0	1	2
090219105	0902	5	2	0	0	0	0	1	1	1	1
090219405	0902	9	2	0	0	0	1	1	0	0	1
090221307	0902	8	1	0	0	0	0	1	0	0	1
090222110	0902	7	1	0	0	0	0	1	0	1	2
090224106	0902	6	2	0	0	0	0	1	1	1	1
090224507	0902	3	1	0	0	0	0	1	1	1	2
090224607	0902	4	2	0	1	1	0	2	1	1	2
090225904	0902	6	1	0	0	0	0	1	1	0	2
090228408	0902	4	2	0	0	0	0	1	0	0	2
090230708	0902	4	2	0	0	0	0	1	1	1	1
090233605	0902	5	1	0	0	0	0	2	0	1	1
090238806	0902	5	2	0	0	0	0	2	0	0	2
090239306	0902	6	1	0	0	0	0	2	0	1	1
090239607	0902	10	2	0	0	0	0	1	0	1	1
090241106	0902	2	1	0	0	0	0	1	0	0	2
090245505	0902	7	1	0	0	0	0	2	0	1	2
090245904	0902	4	1	0	0	0	0	1	0	1	2
090248703	0902	5	2	0	0	0	0	1	0	1	1
090255603	0902	10	2	0	0	0	0	2	1	1	2
090269203	0902	7	2	0	1	1	1	2	0	1	2
090277906	0902	5	1	0	0	0	0	1	0	0	1
100100405	1001	2	1	0	0	0	0	.	.
100100903	1001	6	1	0	0	0	0	2	1	0	2
100103203	1001	8	2	0	0	0	0	1	1	0	1
100105406	1001	4	2	0	0	0	0	1	1	1	1
100107106	1001	1	1	0	0	0	0	1	1	0	2
100110107	1001	2	2	0	0	0	0	1	1	0	1
100110904	1001	7	2	0	0	0	0	1	1	1	2
100113603	1001	5	1	0	0	0	0	2	1	1	2
100115206	1001	9	2	0	0	0	0	1	1	1	2
100117505	1001	8	1	0	0	0	0	2	1	1	1
100120806	1001	8	1	0	0	0	0	1	1	1	1
100121308	1001	6	1	0	0	0	0	2	1	0	2
100125909	1001	6	1	0	0	0	0	1	1	0	1
100126907	1001	7	2	0	0	0	0	1	1	1	1
100130604	1001	4	1	0	0	0	0	1	1	1	2
100130805	1001	8	2	0	0	0	0	1	1	1	1
100132507	1001	8	2	0	0	0	0	1	0	1	1
100135704	1001	6	1	0	0	0	0	2	0	0	1
100135903	1001	5	2	0	0	0	0	1	0	0	2
100136716	1001	6	2	0	0	0	0	1	0	1	2
100138202	1001	5	1	0	0	0	0	1	1	0	2
100140506	1001	2	2	0	0	0	0	1	0	1	2
100140905	1001	5	2	0	0	0	0	1	0	0	1
100142403	1001	9	1	0	0	0	0	1	0	1	2
100145309	1001	2	1	0	0	0	0	1	1	0	1
100145806	1001	2	1	0	0	0	0	2	1	0	1
100146309	1001	2	1	0	0	0	1	2	1	0	1
100146913	1001	2	2	0	0	0	0	1	1	0	1
100150311	1001	4	1	0	0	0	0	1	1	1	1
100151108	1001	10	2	0	0	0	0	2	1	0	2
100155103	1001	5	1	0	0	0	0	1	1	1	1
100161006	1001	3	2	0	0	0	0	1	0	0	1
100162413	1001	6	1	0	0	0	0	1	0	1	1
100172007	1001	5	1	0	0	0	0	2	1	0	2
100176604	1001	1	2	0	0	0	0	1	1	0	1
100176705	1001	7	1	0	0	0	0	1	1	0	2
100179205	1001	4	1	0	0	0	0	1	0	0	2
100190704	1001	2	2	0	0	0	0	1	0	0	1
110100204	1101	8	1	0	0	0	0	1	1	1	2
110100208	1101	3	2	0	0	0	0	1	1	1	2
110100403	1101	10	2	0	1	1	1	1	1	1	2
110102308	1101	3	1	0	0	0	0	2	0	0	2
110104103	1101	7	2	0	0	0	0	1	1	1	1
110104810	1101	9	1	0	0	0	0	1	1	0	2
110107005	1101	7	1	0	0	0	0	1	0	0	1
110108707	1101	5	2	0	0	0	0	1	0	0	2
110111505	1101	8	1	0	0	0	0	1	1	1	1
110113707	1101	6	2	0	0	0	0	2	0	0	2
110119409	1101	6	1	0	0	0	0	1	1	0	2
110120309	1101	8	1	1	0	0	0	1	1	1	1
110125011	1101	5	1	0	0	0	0	1	0	0	2
110125604	1101	6	1	0	0	0	0	1	0	0	2
110126405	1101	3	1	0	0	0	0	1	0	1	2
110126605	1101	7	2	0	0	0	0	1	0	0	2
110135404	1101	3	2	0	0	0	0	1	0	0	1
110136003	1101	2	2	0	0	0	0	1	0	1	2
110136809	1101	6	1	0	0	0	0	1	0	1	2
110139202	1101	1	1	0	0	0	0	1	0	1	2
110140706	1101	1	1	0	0	0	1	1	0	0	2
110145604	1101	3	2	0	0	0	0	1	0	1	1
110146905	1101	4	1	0	0	0	0	1	0	0	2
110147805	1101	1	1	0	0	0	0	1	1	0	2
110149905	1101	8	1	0	0	0	0	1	1	1	2
110150204	1101	6	1	0	0	0	0	1	0	1	1
110151106	1101	8	1	0	0	0	0	1	0	0	2
110151206	1101	9	1	0	0	0	0	1	0	0	2
110152203	1101	2	2	0	0	0	0	1	0	1	2
110153303	1101	2	1	0	0	0	0	1	0	0	2
110153904	1101	3	1	0	0	0	0	1	1	1	2
110156011	1101	3	2	0	1	1	0	1	1	1	1
110156803	1101	2	1	0	0	0	0	2	1	0	2
110163903	1101	5	2	0	1	1	0	2	1	1	2
110165403	1101	9	1	0	0	0	0	1	0	1	1
110165904	1101	10	1	0	0	0	0	1	0	0	2
110167602	1101	9	2	0	0	0	0	1	0	0	2
110171004	1101	3	2	0	0	0	0	1	1	1	1
110181106	1101	1	2	0	0	0	0	2	1	0	2
110182705	1101	10	1	0	0	0	0	1	1	1	1
110193107	1101	2	2	0	0	0	0	1	0	0	2
110195006	1101	2	2	0	1	1	0	1	1	0	2
110197104	1101	4	2	0	0	0	0	1	1	1	2
110201409	1102	2	2	0	0	0	0	2	1	0	2
110202306	1102	5	1	0	0	0	0	1	0	0	2
110202705	1102	6	1	0	0	0	0	1	1	0	2
110204606	1102	5	1	0	0	0	0	1	0	0	1
110214305	1102	4	1	0	0	0	0	1	1	0	1
110215903	1102	2	2	0	0	0	0	1	0	1	2
110217105	1102	3	2	0	1	1	0	.	.
110219510	1102	7	2	0	0	0	0	2	1	1	2
110224206	1102	6	2	0	0	0	0	1	0	1	1
110225508	1102	4	2	0	0	0	0	1	0	1	2
110231112	1102	2	1	0	0	0	1	1	0	1	2
110234303	1102	4	2	0	0	0	0	1	0	1	1
110242004	1102	6	1	0	0	0	0	1	1	0	2
110250806	1102	2	2	0	0	0	0	1	0	1	2
110252504	1102	3	1	0	0	0	0	1	1	1	2
110253504	1102	6	2	0	0	0	0	1	0	1	2
110255007	1102	6	1	0	0	0	0	1	0	1	2
110257506	1102	3	2	0	1	1	1	1	0	0	1
110262106	1102	2	1	0	0	0	0	1	0	1	2
110264203	1102	9	1	0	0	0	0	1	1	1	1
110266507	1102	4	1	0	0	0	0	2	0	0	2
110268505	1102	6	1	0	0	0	0	2	1	0	2
110270906	1102	8	2	0	0	0	1	1	0	0	2
110282703	1102	5	2	0	0	0	0	.	.
110287303	1102	9	2	0	0	0	0	1	0	1	2
110288603	1102	2	2	0	0	0	0	1	0	0	1
110292203	1102	2	2	0	0	0	0	.	.
110300104	1103	7	2	0	0	0	0	1	1	1	1
110300404	1103	5	2	0	0	0	1	1	1	0	2
110300803	1103	9	2	0	0	0	0	1	1	0	2
110304505	1103	5	1	0	0	0	0	2	1	1	1
110305505	1103	9	1	0	0	0	0	1	1	0	1
110306006	1103	5	2	0	1	1	1	1	1	1	1
110307007	1103	6	2	0	0	0	0	2	1	1	2
110308405	1103	2	1	0	0	0	1	1	1	0	1
110309203	1103	6	1	0	0	0	0	1	1	1	1
110309406	1103	8	2	0	0	0	0	1	1	0	2
110310802	1103	3	2	0	0	0	0	2	1	0	2
110311607	1103	8	1	0	1	1	0	1	1	0	2
110312106	1103	4	1	0	0	0	0	.	.
110312305	1103	2	2	0	1	1	1	2	1	0	1
110312613	1103	2	2	0	0	0	0	1	1	0	1
110313309	1103	5	2	0	0	0	0	1	1	1	1
110313409	1103	10	1	0	0	0	0	2	1	0	1
110313905	1103	9	2	0	0	0	1	1	1	0	2
110318207	1103	3	2	0	0	0	0	1	1	1	2
110318905	1103	7	1	0	0	0	0	2	1	0	1
110319006	1103	3	2	0	0	0	0	1	1	1	1
110319207	1103	2	2	0	0	0	0	2	1	0	1
110324106	1103	7	2	0	0	0	0	2	1	0	2
110326207	1103	5	1	0	0	0	0	2	1	1	2
110330117	1103	2	1	0	1	1	1	2	1	0	1
110330406	1103	5	1	0	0	0	0	2	1	0	2
110330506	1103	3	1	0	0	0	1	2	1	0	1
110330707	1103	6	1	0	0	0	0	1	1	0	1
110337307	1103	6	2	0	0	0	0	1	1	1	1
110342518	1103	7	2	0	0	0	0	1	1	0	2
110343407	1103	4	2	0	0	0	0	1	1	0	2
110343606	1103	2	2	0	0	0	0	2	1	1	2
110348409	1103	9	2	0	0	0	0	1	1	0	1
110348805	1103	8	2	1	0	0	0	1	1	0	2
110349005	1103	6	1	1	0	0	0	2	1	1	2
110367705	1103	7	1	0	0	0	0	2	1	0	2
110369003	1103	6	2	0	0	0	0	1	1	1	1
110371808	1103	9	2	0	0	0	0	1	1	0	1
110372002	1103	7	2	0	0	0	0	2	1	1	2
110372503	1103	4	1	0	0	0	0	2	1	1	2
110374604	1103	6	2	0	1	1	1	2	1	1	2
110376004	1103	6	1	0	0	0	0	1	1	1	1
110376804	1103	1	2	0	1	1	0	2	1	0	2
130100107	1301	9	2	0	0	0	0	1	0	1	1
130100605	1301	5	1	0	0	0	0	1	0	0	1
130100808	1301	7	2	0	0	0	0	1	0	0	2
130102210	1301	9	2	0	0	0	0	2	1	1	2
130102909	1301	2	2	0	0	0	0	1	1	1	2
130105403	1301	8	2	0	0	0	0	1	1	1	2
130105903	1301	7	1	0	0	0	0	1	1	0	2
130106708	1301	3	2	0	0	0	0	2	1	0	1
130106805	1301	5	1	0	0	0	0	2	1	0	1
130108205	1301	8	1	0	0	0	0	1	1	1	2
130109403	1301	5	2	0	0	0	0	2	1	1	2
130112108	1301	6	2	0	0	0	0	1	1	1	1
130112705	1301	6	2	0	0	0	0	2	1	0	1
130113512	1301	2	1	0	0	0	0	1	1	0	2
130118206	1301	8	2	0	0	0	0	2	1	0	2
130118411	1301	4	1	0	0	0	0	2	1	0	2
130119114	1301	2	1	0	0	0	0	1	1	1	2
130119605	1301	3	2	0	0	0	0	2	1	0	2
130122408	1301	2	2	0	0	0	0	2	1	0	1
130124505	1301	8	2	0	0	0	1	2	1	0	1
130125008	1301	2	1	0	0	0	0	1	1	1	2
130126407	1301	6	1	0	0	0	0	2	1	0	1
130127510	1301	4	2	0	0	0	0	.	.
130130507	1301	2	2	0	0	0	0	1	1	0	1
130131204	1301	10	1	0	0	0	0	1	1	0	2
130131304	1301	9	2	0	0	0	0	1	1	1	1
130136108	1301	9	2	0	0	0	0	1	1	1	1
130136207	1301	2	2	0	0	0	0	2	1	1	2
130136904	1301	9	1	0	0	0	1	2	1	1	1
130137205	1301	8	2	0	0	0	1	2	1	0	2
130137806	1301	7	2	0	0	0	0	2	1	0	2
130138306	1301	3	2	0	0	0	0	1	1	1	1
130139204	1301	8	2	0	0	0	0	1	1	0	2
130139403	1301	6	2	0	0	0	0	1	1	1	1
130139405	1301	2	1	0	0	0	0	1	1	1	1
130142309	1301	2	1	0	0	0	0	1	1	1	2
130142605	1301	10	2	0	0	0	0	1	1	0	2
130142709	1301	4	1	0	0	0	0	1	1	0	1
130143309	1301	4	1	0	0	0	0	1	1	0	2
130144106	1301	8	1	0	0	0	0	1	1	1	1
130201006	1302	2	2	0	0	0	0	2	1	1	2
130204603	1302	7	2	0	0	0	0	1	0	1	2
130207307	1302	2	2	0	0	0	0	1	0	0	2
130207903	1302	7	2	0	0	0	0	2	0	0	2
130208905	1302	7	1	0	0	0	0	1	1	0	2
130210304	1302	6	2	0	0	0	0	1	0	0	2
130210804	1302	4	2	0	0	0	0	2	0	1	2
130212003	1302	4	2	0	0	0	0	1	0	0	2
130212309	1302	6	2	0	0	0	0	2	0	0	2
130213012	1302	7	1	0	0	0	0	1	0	0	2
130213306	1302	4	1	0	0	0	0	1	0	1	2
130218306	1302	4	1	0	0	0	0	2	0	0	2
130218707	1302	10	1	0	0	0	0	1	1	1	1
130219204	1302	8	1	0	0	0	0	1	1	0	2
130219508	1302	7	2	0	0	0	0	1	1	1	1
130219907	1302	2	2	0	0	0	0	1	1	1	2
130220103	1302	6	1	0	0	0	0	2	0	0	2
130220403	1302	7	2	0	0	0	0	1	0	0	2
130230109	1302	7	1	0	0	0	0	2	0	1	2
130230411	1302	6	2	0	0	0	0	1	1	0	2
130230905	1302	3	2	0	1	1	0	1	0	0	2
130231607	1302	10	2	0	0	0	0	1	0	0	1
130236407	1302	7	2	0	0	0	0	1	0	0	2
130236508	1302	3	1	0	0	0	0	2	0	1	2
130237205	1302	6	1	0	0	0	0	1	0	1	2
130237702	1302	9	1	0	0	0	0	1	0	0	2
130237704	1302	3	2	0	0	0	0	1	0	0	2
130238006	1302	2	1	0	0	0	0	1	0	1	2
130238112	1302	2	1	0	0	0	0	2	0	0	2
130238804	1302	8	2	0	0	0	0	1	0	1	2
130239107	1302	7	2	0	0	0	0	1	0	1	2
130239410	1302	10	1	0	0	0	0	1	0	0	2
130239414	1302	2	2	0	0	0	0	1	0	0	2
130239507	1302	4	1	0	0	0	0	1	0	0	2
130242204	1302	3	1	0	0	0	0	1	1	0	2
130248204	1302	10	2	0	0	0	0	1	0	0	2
130248405	1302	5	2	0	0	0	0	1	0	1	2
130249505	1302	9	2	0	0	0	0	1	0	1	1
130250105	1302	10	1	0	0	0	0	1	0	1	1
130250504	1302	8	1	0	0	0	0	1	1	0	1
130254110	1302	1	1	0	0	0	0	1	0	0	1
130261304	1302	9	2	0	0	0	0	1	0	1	2
130261709	1302	9	1	0	0	0	1	1	0	1	1
130261903	1302	7	2	0	0	0	0	1	1	0	2
130262013	1302	7	2	0	0	0	0	1	0	0	2
130300609	1303	2	1	0	0	0	1	1	0	1	2
130301107	1303	6	2	0	0	0	0	1	1	1	1
130301611	1303	2	1	0	0	0	0	1	0	1	1
130302903	1303	7	1	0	0	0	0	2	1	0	2
130306807	1303	2	1	0	0	0	0	1	0	1	2
130307806	1303	3	1	0	0	0	0	1	1	0	1
130308004	1303	5	2	0	0	0	0	1	1	1	1
130308307	1303	1	1	0	0	0	0	1	0	1	2
130309008	1303	2	1	0	0	0	0	1	0	0	1
130312003	1303	6	1	0	0	0	0	1	0	0	2
130312110	1303	4	1	0	0	0	0	1	0	0	2
130313306	1303	9	2	0	0	0	0	1	1	1	2
130313508	1303	10	2	0	0	0	0	1	1	1	2
130316306	1303	6	1	0	0	0	0	1	1	1	1
130318413	1303	9	1	0	0	0	0	1	1	1	2
130318904	1303	5	1	0	0	0	0	1	1	1	1
130319209	1303	9	2	0	0	0	0	1	1	1	2
130319213	1303	4	2	0	0	0	1	1	1	1	2
130319511	1303	2	2	0	0	0	0	1	1	1	2
130320608	1303	7	2	0	0	0	0	1	0	0	1
130321803	1303	7	2	0	0	0	0	1	0	1	2
130322104	1303	9	2	0	0	0	0	1	0	1	2
130322507	1303	2	2	0	0	0	0	2	0	1	2
130322906	1303	3	2	0	0	0	0	1	0	1	2
130324605	1303	7	2	0	0	0	0	1	0	1	2
130326207	1303	2	2	0	0	0	0	1	0	1	1
130327112	1303	2	1	0	0	0	0	1	0	1	1
130327403	1303	2	1	0	0	0	0	1	0	1	2
130329203	1303	2	1	0	0	0	0	1	0	1	2
130329505	1303	8	1	0	0	0	0	1	0	1	2
130329704	1303	2	2	0	0	0	0	1	0	1	2
130331411	1303	2	1	0	0	0	0	1	1	1	2
130332002	1303	10	1	0	0	0	0	1	0	1	2
130334206	1303	5	2	0	0	0	0	2	0	0	2
130336304	1303	9	1	0	0	0	0	1	0	1	1
130342207	1303	5	2	0	0	0	0	2	0	1	2
130343006	1303	7	1	0	0	0	0	1	0	1	2
130343910	1303	9	2	0	0	0	0	1	0	0	2
130348111	1303	9	1	0	0	0	0	1	1	1	2
130349806	1303	8	2	0	0	0	0	1	0	1	2
130350509	1303	2	1	0	0	0	0	1	0	1	1
130350904	1303	2	2	0	0	0	0	1	0	0	2
130364003	1303	8	2	0	0	0	0	.	.
130365802	1303	6	2	0	0	0	0	1	0	0	2
140101803	1401	8	1	2	0	0	1	1	0	0	1
140103207	1401	2	2	0	0	0	0	1	0	1	1
140103706	1401	5	2	0	0	0	0	1	0	1	1
140105813	1401	4	2	0	1	1	1	1	1	1	1
140107904	1401	7	2	0	0	0	0	1	1	1	2
140111710	1401	4	2	0	0	0	0	1	0	1	2
140112106	1401	7	2	0	0	0	0	1	0	1	2
140113006	1401	9	2	0	0	0	0	1	0	1	1
140114405	1401	6	1	0	0	0	0	1	0	1	2
140115304	1401	10	2	0	0	0	0	2	1	1	1
140116209	1401	6	2	0	0	0	0	1	1	1	1
140116705	1401	8	1	0	0	0	0	.	.
140117905	1401	5	1	0	1	1	1	1	1	0	1
140118710	1401	2	2	0	0	0	0	1	1	1	1
140119002	1401	7	1	0	0	0	0	1	1	1	2
140121804	1401	8	1	0	0	0	0	2	0	1	1
140127409	1401	9	1	0	0	0	0	1	0	1	1
140129404	1401	2	1	0	0	0	0	1	1	1	2
140130605	1401	5	1	0	0	0	0	1	1	1	2
140132107	1401	2	2	0	0	0	0	2	1	1	2
140132210	1401	2	2	0	1	1	0	1	1	1	2
140132604	1401	3	1	0	0	0	0	2	1	0	2
140132710	1401	8	1	0	0	0	0	1	1	0	1
140132908	1401	1	2	0	0	0	0	1	1	1	1
140134403	1401	4	1	0	0	0	0	1	0	1	2
140135112	1401	1	2	0	0	0	0	1	1	0	1
140136506	1401	7	2	0	0	0	1	2	1	0	2
140137007	1401	5	2	0	0	0	0	1	1	1	1
140138005	1401	5	1	0	0	0	1	1	1	1	1
140138404	1401	6	2	0	0	0	0	1	1	0	2
140141105	1401	2	1	0	0	0	0	1	0	1	1
140146704	1401	7	1	0	0	0	0	1	0	1	1
140154406	1401	2	2	0	0	0	0	1	1	1	1
140156005	1401	4	2	0	0	0	0	1	1	1	1
140157602	1401	4	1	0	0	0	0	1	1	0	1
140161504	1401	2	2	3	0	0	0	2	1	0	2
140169104	1401	2	2	0	0	0	0	1	1	1	2
150100108	1501	6	1	0	0	0	0	1	1	1	1
150101704	1501	9	2	0	0	0	0	1	1	0	1
150103204	1501	6	2	0	0	0	0	1	1	1	2
150103711	1501	6	1	0	0	0	0	1	1	1	1
150104305	1501	10	2	0	0	0	0	1	1	1	1
150110604	1501	10	2	0	0	0	0	1	1	1	2
150114607	1501	3	2	0	0	0	0	1	1	1	2
150117703	1501	7	1	0	0	0	0	1	1	0	2
150118007	1501	4	1	0	0	0	0	1	1	1	1
150121504	1501	5	1	0	0	0	0	1	0	0	1
150122607	1501	6	2	0	0	0	0	1	1	0	1
150122907	1501	10	1	0	0	0	0	1	1	0	1
150123003	1501	10	2	0	0	0	0	1	1	0	1
150123803	1501	5	1	0	0	0	0	1	0	1	1
150124506	1501	4	2	0	0	0	0	1	1	1	1
150126506	1501	2	2	0	0	0	0	1	1	1	1
150128004	1501	3	1	0	0	0	0	1	1	1	2
150130815	1501	2	2	0	0	0	0	1	0	0	1
150137307	1501	6	1	0	0	0	0	2	1	1	2
150150405	1501	9	2	0	0	0	0	1	1	1	1
150151505	1501	7	1	0	0	0	0	1	1	0	1
150151604	1501	7	1	0	0	0	0	1	1	1	1
150155608	1501	6	2	0	0	0	0	1	1	1	2
150155910	1501	1	1	0	0	0	0	1	1	1	1
150157604	1501	8	1	0	0	0	0	1	1	0	1
150160406	1501	4	1	0	0	0	0	1	1	0	1
150161304	1501	9	1	0	0	0	0	2	1	1	1
150163002	1501	10	2	0	0	0	0	2	1	0	2
150163005	1501	2	1	0	0	0	0	2	1	0	2
150165204	1501	8	2	0	0	0	0	1	1	0	2
150166402	1501	8	1	0	0	0	0	1	1	1	1
150168305	1501	6	2	0	0	0	0	1	1	1	1
150175503	1501	2	2	0	0	0	0	1	1	1	2
160100306	1601	9	2	0	0	0	0	1	1	1	1
160101206	1601	2	1	0	0	0	0	2	1	1	2
160104203	1601	4	2	0	0	0	0	1	0	1	2
160105105	1601	7	2	0	0	0	0	2	1	1	1
160106005	1601	8	2	0	0	0	0	1	0	1	2
160106008	1601	1	1	0	0	0	0	1	0	1	2
160106403	1601	7	2	0	0	0	0	1	1	1	1
160108803	1601	2	1	0	0	0	0	1	0	0	1
160109405	1601	7	2	0	0	0	0	2	1	1	2
160110406	1601	7	2	0	1	1	1	2	1	0	2
160115403	1601	8	1	0	0	0	0	1	0	1	2
160115506	1601	2	2	0	0	0	0	1	0	0	2
160115710	1601	2	1	0	0	0	0	1	0	1	2
160116006	1601	10	2	0	0	0	0	1	0	1	2
160121009	1601	1	1	0	0	0	0	1	1	1	1
160125305	1601	2	2	0	0	0	0	1	0	1	1
160125506	1601	4	1	0	0	0	0	1	0	1	1
160126604	1601	10	1	0	0	0	0	1	1	1	2
160126904	1601	1	1	0	0	0	0	1	1	1	1
160128305	1601	8	1	0	0	0	0	1	0	1	1
160130306	1601	9	1	0	0	0	0	1	0	1	2
160132003	1601	7	1	0	0	0	0	1	0	0	1
160132006	1601	2	2	0	0	0	0	1	0	0	1
160133704	1601	5	2	0	0	0	0	2	0	0	1
160134205	1601	6	2	0	0	0	0	1	0	1	1
160134907	1601	9	1	0	0	0	0	1	1	0	2
160136905	1601	4	2	0	0	0	1	1	1	1	1
160141706	1601	3	1	0	0	0	0	1	1	1	1
160142206	1601	4	1	0	0	0	0	1	1	1	1
160146705	1601	5	2	0	0	0	0	1	0	1	2
160147308	1601	6	2	0	0	0	0	1	0	1	1
160148002	1601	8	2	0	0	0	0	1	1	1	2
160150006	1601	8	1	0	0	0	0	1	0	1	1
160150104	1601	7	1	0	0	0	0	1	0	1	2
160152004	1601	4	1	0	0	0	0	1	1	1	1
160154206	1601	8	1	0	0	0	0	1	0	1	1
160158003	1601	7	2	0	0	0	0	1	1	1	2
160161304	1601	2	2	0	0	0	0	1	1	1	2
160164310	1601	1	2	0	0	0	0	1	0	1	2
160171606	1601	5	1	0	0	0	0	1	0	1	2
160173305	1601	8	1	0	0	0	0	1	0	1	1
160200405	1602	7	2	0	0	0	0	2	1	1	2
160202105	1602	8	2	0	0	0	0	1	1	0	2
160202804	1602	4	2	0	0	0	0	1	1	1	2
160205107	1602	9	1	0	0	0	0	1	0	1	1
160209403	1602	4	1	1	0	0	0	1	1	1	2
160209805	1602	2	1	0	0	0	0	1	0	1	2
160214103	1602	2	2	0	0	0	0	2	1	1	2
160216706	1602	6	1	0	0	0	0	1	1	1	2
160216907	1602	2	1	1	0	0	0	1	1	0	2
160217505	1602	6	1	0	0	0	0	1	1	1	1
160219106	1602	8	2	0	0	0	0	2	1	0	1
160219205	1602	2	2	0	0	0	0	1	1	1	2
160219305	1602	2	2	0	1	1	0	1	1	1	2
160220308	1602	6	1	0	0	0	0	2	0	1	2
160222006	1602	7	1	0	0	0	0	2	1	1	2
160223402	1602	9	2	0	0	0	0	1	0	1	2
160223505	1602	7	1	0	0	0	0	2	1	1	1
160224802	1602	5	2	0	0	0	0	1	1	1	2
160225903	1602	8	2	0	0	0	0	1	0	1	2
160226603	1602	9	1	0	0	0	0	2	1	1	2
160227806	1602	8	2	0	0	0	0	1	1	0	1
160230309	1602	2	2	1	0	0	0	2	1	0	2
160230906	1602	8	1	0	0	0	0	1	1	1	1
160231404	1602	2	2	0	0	0	0	1	1	1	2
160232205	1602	4	1	0	0	0	0	1	1	0	2
160232704	1602	9	1	0	0	0	0	1	0	1	2
160256103	1602	8	2	0	0	0	0	1	1	1	1
160256104	1602	4	2	0	0	0	0	1	1	1	1
160262105	1602	10	2	0	0	0	0	1	1	0	1
160266103	1602	4	2	0	0	0	0	1	1	1	1
160268605	1602	2	1	0	0	0	0	2	1	1	2
160269103	1602	2	2	0	0	0	0	1	1	1	2
160271803	1602	6	2	1	1	1	1	1	0	0	1
160272404	1602	5	2	0	0	0	0	1	1	1	2
180200507	1802	10	2	0	0	0	0	1	1	1	1
180200510	1802	2	2	0	0	0	0	1	1	1	1
180201006	1802	6	2	0	0	0	0	1	1	1	2
180201104	1802	8	2	0	0	0	0	1	1	1	1
180201804	1802	7	2	1	0	0	0	1	1	1	2
180205103	1802	5	2	0	0	0	0	1	0	1	1
180205305	1802	5	2	0	0	0	0	1	0	0	1
180205805	1802	9	2	0	0	0	0	1	1	1	2
180205905	1802	8	1	0	0	0	0	1	1	1	1
180206205	1802	4	1	0	0	0	0	2	1	1	2
180207502	1802	5	2	0	0	0	0	1	1	1	1
180208003	1802	8	1	0	0	0	0	1	1	1	1
180208305	1802	6	2	0	0	0	0	1	1	1	1
180208607	1802	6	2	0	0	0	0	1	1	1	1
180210403	1802	1	2	0	0	0	0	.	.
180211504	1802	10	2	0	0	0	0	1	0	1	1
180216309	1802	10	2	0	0	0	0	1	1	1	1
180216806	1802	4	2	0	0	0	0	1	1	0	1
180220110	1802	4	1	0	0	0	0	2	1	0	1
180220305	1802	2	1	0	0	0	0	1	1	1	1
180220705	1802	3	2	0	0	0	0	1	1	1	1
180220904	1802	7	2	0	0	0	0	1	1	0	2
180221303	1802	10	1	0	0	0	0	1	1	1	2
180221405	1802	2	1	0	0	0	0	1	1	1	1
180224703	1802	8	2	0	0	0	0	2	1	1	2
180225703	1802	5	2	0	0	0	1	1	1	1	1
180226404	1802	6	2	0	0	0	0	1	1	1	1
180228506	1802	8	1	0	0	0	0	1	1	1	1
180228604	1802	9	2	0	0	0	0	1	1	1	1
180228812	1802	8	1	0	0	0	0	1	1	1	1
180229104	1802	8	1	0	0	0	0	1	0	1	1
180232906	1802	9	1	0	0	0	0	1	1	0	2
180233205	1802	6	1	0	0	0	0	2	1	0	2
180237503	1802	10	2	0	0	0	0	1	1	1	1
180239604	1802	3	2	0	0	0	0	.	.
180243203	1802	6	1	0	0	0	0	1	1	0	1
180243303	1802	2	2	0	0	0	0	1	0	1	1
180289603	1802	4	1	0	0	0	0	1	0	1	1
180290004	1802	7	2	0	0	0	0	1	1	1	1
180292805	1802	6	2	0	0	0	0	1	1	1	2
190100304	1901	7	1	0	0	0	0	1	0	1	2
190100710	1901	8	2	0	0	0	0	1	0	1	1
190100712	1901	3	1	0	0	0	0	1	0	1	1
190100904	1901	2	1	0	0	0	0	1	0	1	1
190101808	1901	9	2	0	0	0	0	1	0	0	2
190101907	1901	9	2	0	0	0	0	1	0	1	1
190102503	1901	8	2	0	0	0	0	1	0	1	1
190103104	1901	6	2	0	0	0	0	1	0	1	1
190103204	1901	10	2	0	0	0	0	1	0	1	1
190105306	1901	7	1	0	0	0	0	1	0	1	1
190106204	1901	1	2	0	0	0	0	1	0	1	2
190106305	1901	3	2	0	0	0	0	1	0	1	1
190106506	1901	5	1	0	0	0	0	1	0	1	2
190107504	1901	7	2	0	0	0	0	1	0	1	1
190107608	1901	2	1	0	0	0	0	1	0	0	1
190108108	1901	5	1	0	0	0	0	1	0	1	1
190108906	1901	5	1	0	0	0	0	1	0	0	1
190112406	1901	3	1	0	0	0	0	0	1	1
190113904	1901	7	1	0	0	0	0	1	1	1	1
190114306	1901	5	2	0	0	0	0	1	0	1	1
190114503	1901	7	2	0	0	0	0	1	0	0	2
190115803	1901	7	1	0	0	0	0	1	0	1	1
190116003	1901	9	1	0	0	0	0	1	0	1	1
190117206	1901	6	1	0	0	0	0	1	1	0	1
190118310	1901	6	1	0	0	0	0	1	0	1	1
190122608	1901	4	1	0	0	0	0	1	0	1	1
190123005	1901	4	1	0	0	0	0	1	0	0	2
190123703	1901	2	2	0	0	0	0	1	0	1	1
190124408	1901	9	2	0	0	0	0	1	1	0	1
190124903	1901	1	1	0	0	0	0	2	1	0	2
190125712	1901	3	1	0	0	0	0	1	0	1	1
190126205	1901	3	1	0	0	0	0	1	0	1	1
190126906	1901	10	2	0	0	0	0	1	1	1	2
190127304	1901	9	1	0	0	0	0	1	1	1	2
190127705	1901	7	2	0	0	0	0	1	1	1	1
190128506	1901	8	1	0	0	0	0	1	1	1	1
190130208	1901	2	1	0	0	0	0	1	0	1	1
190130603	1901	9	2	0	0	0	0	1	0	1	1
190135107	1901	3	1	0	0	0	0	1	0	1	1
190135610	1901	3	2	0	0	0	0	1	0	1	1
190135705	1901	6	2	0	0	0	0	1	0	1	1
190141306	1901	3	1	0	0	0	0	1	0	1	1
190154104	1901	5	1	0	0	0	0	1	0	1	1
190200503	1902	6	1	0	0	0	0	1	0	1	1
190200905	1902	2	2	0	0	0	0	1	0	1	1
190201011	1902	8	2	0	0	0	0	1	0	1	1
190201307	1902	3	2	0	0	0	0	1	0	1	1
190202407	1902	10	1	0	0	0	0	1	0	1	1
190205109	1902	10	2	0	0	0	0	1	0	1	1
190205407	1902	4	1	0	0	0	0	1	0	1	2
190207108	1902	7	2	0	0	0	0	1	0	1	1
190207402	1902	8	1	0	0	0	0	1	0	0	2
190211603	1902	8	1	0	0	0	0	1	0	1	1
190212805	1902	5	1	0	0	0	0	1	0	1	1
190213704	1902	2	1	0	0	0	0	1	0	1	2
190214604	1902	9	2	0	0	0	0	1	0	0	2
190215805	1902	5	2	0	0	0	0	2	0	1	2
190217312	1902	5	2	2	0	0	0	1	0	1	1
190217406	1902	2	2	0	0	0	0	1	0	1	1
190218403	1902	2	1	0	0	0	0	1	0	1	2
190220507	1902	7	2	0	0	0	0	1	1	1	1
190221508	1902	4	2	0	0	0	0	1	0	0	1
190221511	1902	1	1	0	0	0	0	1	0	0	1
190226505	1902	4	1	0	0	0	0	1	0	1	1
190232306	1902	5	1	0	0	0	0	1	0	1	1
190235205	1902	8	2	0	0	0	0	1	1	1	1
190235305	1902	9	2	0	0	0	0	1	1	1	1
190245208	1902	2	1	0	0	0	0	1	0	1	1
190245906	1902	4	1	0	0	0	0	1	0	1	1
190258005	1902	2	2	0	0	0	0	1	0	1	2
190259907	1902	5	2	0	0	0	0	1	1	1	1
190261805	1902	4	2	0	0	0	0	1	0	1	1
190262504	1902	10	2	0	0	0	0	1	1	1	2
190262603	1902	4	2	0	0	0	0	1	0	1	2
190263105	1902	5	1	0	0	0	0	1	0	0	2
210101207	2101	6	2	0	0	0	0	1	0	0	1
210101306	2101	8	2	0	0	0	0	2	0	1	2
210101703	2101	5	1	0	0	0	0	1	0	1	2
210102007	2101	8	2	0	0	0	0	1	0	0	1
210103009	2101	7	1	0	0	0	0	1	0	1	2
210104113	2101	9	2	0	0	0	0	1	0	1	1
210104506	2101	6	2	0	0	0	0	1	0	1	2
210105909	2101	3	2	0	0	0	0	1	0	1	1
210107002	2101	4	2	0	0	0	0	1	1	0	2
210107503	2101	4	1	0	0	0	0	1	1	1	2
210108105	2101	6	1	0	0	0	0	1	0	1	2
210108304	2101	7	1	0	0	0	0	1	0	1	2
210108307	2101	9	2	0	0	0	0	1	0	1	2
210108503	2101	4	2	0	0	0	0	1	0	1	2
210108708	2101	4	2	0	0	0	0	1	0	1	2
210109503	2101	9	2	0	0	0	0	1	0	1	2
210109605	2101	7	1	0	0	0	0	1	0	1	2
210110102	2101	5	2	0	0	0	0	1	0	1	2
210110803	2101	3	2	0	0	0	0	1	0	1	2
210111203	2101	2	2	0	0	0	0	1	1	1	2
210111304	2101	3	1	0	0	0	0	1	1	0	1
210112107	2101	7	1	0	0	0	0	1	0	1	2
210112305	2101	10	1	0	0	0	0	1	0	1	2
210112308	2101	4	1	0	0	0	0	1	0	1	2
210112609	2101	6	1	0	0	0	0	1	0	1	2
210112611	2101	1	1	0	0	0	0	1	0	1	2
210112904	2101	3	1	0	0	0	0	1	0	1	1
210113408	2101	8	2	0	0	0	0	1	0	1	1
210113411	2101	9	1	0	0	0	0	1	0	1	1
210113604	2101	7	2	0	0	0	0	1	0	1	1
210116502	2101	8	2	0	0	0	0	1	1	0	2
210117303	2101	10	2	0	0	0	0	1	1	1	1
210124109	2101	8	2	0	0	0	0	1	1	1	2
210124308	2101	6	1	0	0	0	0	1	1	1	2
210124508	2101	8	2	0	0	0	0	1	1	1	1
210125006	2101	8	2	0	0	0	0	1	1	1	2
210128403	2101	9	1	0	0	0	0	1	0	1	2
210129006	2101	10	2	0	0	0	0	1	0	1	2
210129008	2101	5	2	0	0	0	0	1	0	1	2
210129109	2101	4	1	0	0	0	0	1	0	1	2
210132003	2101	4	2	0	0	0	0	1	0	1	2
210142006	2101	6	2	0	0	0	0	1	0	1	2
210142104	2101	1	2	0	0	0	0	1	0	1	2
210144003	2101	8	1	0	0	0	0	1	0	1	2
210145006	2101	1	2	0	0	0	0	1	0	1	2
210200707	2102	4	1	0	0	0	0	2	0	0	2
210202407	2102	5	1	0	0	0	0	1	0	1	1
210203904	2102	6	2	0	0	0	0	1	0	1	2
210204806	2102	7	2	0	0	0	0	1	0	1	1
210208108	2102	5	1	0	0	0	0	1	0	1	1
210208608	2102	4	2	0	0	0	0	1	0	0	2
210211605	2102	2	1	0	0	0	0	1	0	1	1
210212311	2102	6	2	0	0	0	0	1	0	0	2
210212806	2102	10	1	0	0	0	0	1	0	1	2
210213504	2102	10	2	0	0	0	0	1	0	1	2
210213804	2102	4	1	0	0	0	0	1	0	1	1
210214709	2102	10	1	0	0	0	0	1	0	1	1
210217009	2102	6	1	0	0	0	0	1	0	1	2
210217713	2102	6	2	0	0	0	0	1	1	0	2
210218104	2102	9	2	0	0	0	0	1	1	0	1
210219423	2102	4	1	0	0	0	0	1	0	1	2
210219703	2102	9	2	0	0	0	0	1	0	0	2
210221603	2102	5	1	0	0	0	0	1	0	0	2
210222305	2102	9	1	0	0	0	0	1	0	0	2
210222505	2102	2	2	0	0	0	0	1	0	1	2
210222607	2102	5	2	0	0	0	1	1	0	1	2
210224709	2102	3	1	0	0	0	0	1	0	0	2
210227205	2102	7	2	0	0	0	0	1	0	1	1
210228105	2102	2	2	0	0	0	0	1	0	0	1
210231311	2102	6	2	0	0	0	0	1	1	0	2
210233404	2102	7	1	0	0	0	0	1	0	1	2
210236204	2102	5	2	0	0	0	0	2	0	1	1
210236706	2102	6	2	0	0	0	0	1	0	1	1
210237503	2102	4	2	0	0	0	0	1	0	1	2
210239504	2102	5	1	0	0	0	0	1	0	0	2
210239903	2102	10	2	0	0	0	0	1	0	1	2
210240308	2102	9	1	0	0	0	0	1	0	1	1
210240706	2102	4	2	0	0	0	0	1	0	1	2
210244306	2102	7	2	0	0	0	0	2	0	1	2
210245607	2102	9	2	0	0	0	0	1	1	1	1
210249008	2102	2	2	0	0	0	0	1	0	0	2
210250004	2102	3	2	0	0	0	0	1	0	1	1
210251708	2102	8	1	0	0	0	0	2	1	0	2
210264104	2102	7	1	0	0	0	0	1	0	1	2
210265414	2102	6	2	0	0	0	0	1	0	1	2
210270304	2102	2	2	0	0	0	0	1	0	0	2
260103012	2601	5	1	0	0	0	0	1	0	1	1
260106504	2601	2	1	0	0	0	0	1	1	1	2
260108503	2601	8	2	0	0	0	0	1	0	1	1
260109905	2601	2	2	0	0	0	0	2	1	1	2
260110805	2601	7	2	0	0	0	0	1	1	1	1
260112108	2601	2	2	0	0	0	0	1	0	1	2
260113911	2601	8	2	0	0	0	0	1	1	0	1
260115205	2601	7	1	0	0	0	0	2	1	0	2
260116305	2601	4	2	0	0	0	0	2	1	0	1
260117708	2601	10	1	0	0	0	0	1	1	1	1
260118402	2601	6	1	0	0	0	0	2	1	1	2
260118714	2601	8	1	0	1	1	0	1	0	0	1
260120005	2601	10	1	0	0	0	0	2	1	0	1
260120708	2601	9	2	0	0	0	0	1	1	1	1
260122207	2601	6	2	0	0	0	0	1	1	1	1
260122703	2601	4	1	0	0	0	0	1	0	0	1
260123004	2601	1	1	0	0	0	0	1	0	1	1
260126807	2601	6	1	0	1	1	1	2	1	0	1
260127905	2601	5	2	0	0	0	0	2	1	1	1
260128304	2601	5	1	0	0	0	0	2	1	0	2
260129903	2601	3	1	0	0	0	0	1	1	1	2
260130108	2601	9	2	0	0	0	0	1	1	1	1
260130205	2601	3	2	0	0	0	1	1	1	1	1
260132903	2601	7	2	0	0	0	0	1	1	1	2
260133106	2601	6	2	0	0	0	0	2	1	1	1
260133903	2601	10	2	0	0	0	0	2	1	1	1
260136103	2601	7	2	0	0	1	0	1	1	1	1
260136105	2601	2	2	0	0	0	1	1	1	1	1
260154108	2601	2	1	0	1	1	0	1	1	1	1
260154503	2601	9	2	0	0	0	0	1	1	0	2
260154906	2601	9	2	0	0	0	0	1	1	1	2
260155404	2601	3	1	1	0	0	0	1	1	0	1
260159113	2601	8	2	0	0	0	0	1	1	1	1
260160109	2601	2	2	0	0	0	0	1	1	0	2
260165605	2601	7	1	0	0	0	0	1	1	1	1
260168608	2601	6	1	0	0	0	0	2	1	1	2
260174003	2601	4	1	0	0	0	0	2	1	0	1
260174103	2601	5	1	0	0	0	0	2	1	1	2
260176206	2601	4	1	0	0	0	0	1	1	1	2
260201203	2602	3	1	0	0	0	0	1	1	1	1
260202003	2602	10	1	0	0	0	0	1	1	1	1
260202905	2602	9	2	0	0	0	0	1	0	1	2
260204704	2602	5	1	0	0	0	0	1	0	1	1
260205306	2602	3	1	0	0	0	0	1	1	1	2
260206804	2602	6	1	0	0	0	0	1	1	1	2
260208008	2602	9	2	0	0	0	0	1	1	1	1
260211305	2602	4	2	0	0	0	0	1	0	0	2
260212706	2602	4	2	0	0	0	0	1	0	1	1
260213103	2602	9	2	0	0	0	0	1	0	1	2
260214009	2602	3	1	0	0	0	0	1	0	1	1
260215813	2602	7	1	0	0	0	1	2	1	1	1
260216008	2602	6	2	0	0	0	0	2	1	1	1
260219104	2602	6	2	0	0	0	0	2	1	0	2
260220209	2602	2	2	0	0	0	0	1	1	0	2
260221304	2602	7	2	0	0	0	0	1	1	1	1
260231010	2602	2	2	0	0	0	0	1	0	1	2
260231603	2602	10	1	0	0	0	0	1	1	0	1
260235003	2602	9	1	0	0	0	0	2	1	1	1
260235303	2602	5	2	0	0	0	0	1	1	1	2
260236304	2602	3	2	0	0	0	0	1	1	1	2
260237107	2602	9	1	0	0	0	0	1	0	1	1
260237703	2602	2	2	0	0	0	0	2	1	0	1
260240405	2602	6	1	0	0	0	0	1	1	0	1
260240906	2602	3	2	0	0	0	0	2	1	1	1
260241505	2602	10	1	0	0	0	0	1	1	1	2
260246004	2602	7	1	0	0	0	0	1	0	0	1
260246505	2602	4	1	0	0	0	0	2	1	0	1
260260004	2602	8	1	0	0	0	0	1	0	1	2
260260505	2602	1	1	0	0	0	0	1	1	1	1
260261303	2602	4	1	0	0	0	0	2	1	1	2
260266703	2602	3	1	0	0	0	0	1	0	0	2
260267504	2602	5	2	0	0	0	0	1	0	1	2
260269006	2602	4	1	0	0	0	0	1	0	1	1
270102203	2701	7	2	0	0	0	0	2	1	1	1
270102704	2701	5	1	0	0	0	0	1	1	1	1
270103908	2701	6	1	0	0	0	0	2	1	1	2
270104204	2701	2	1	0	0	0	0	1	1	1	1
270104406	2701	6	1	0	0	0	0	1	1	1	1
270104806	2701	10	2	0	0	0	0	1	1	0	1
270105804	2701	6	1	0	0	0	0	2	1	1	1
270106307	2701	7	2	0	0	0	0	2	1	1	1
270106803	2701	5	2	0	0	0	0	1	1	1	1
270107608	2701	7	2	0	0	0	0	1	1	0	1
270108303	2701	2	2	0	0	0	0	1	1	1	1
270108602	2701	6	2	0	0	0	0	1	1	1	2
270109004	2701	2	2	0	0	0	0	2	1	1	1
270110104	2701	4	2	0	0	0	0	1	1	1	1
270110507	2701	4	2	0	0	0	1	1	1	1	1
270110804	2701	5	1	0	0	0	0	1	1	1	2
270111003	2701	7	1	0	0	0	0	1	1	0	1
270111209	2701	2	1	2	0	0	0	2	1	1	1
270112510	2701	6	2	0	0	0	0	1	1	0	1
270114403	2701	2	2	0	0	0	0	1	1	0	2
270115403	2701	6	1	0	0	0	0	1	1	1	2
270115904	2701	9	2	0	0	0	0	2	1	1	2
270116804	2701	9	2	0	0	0	0	1	1	0	1
270117805	2701	8	1	2	0	0	0	1	1	1	1
270118103	2701	9	1	0	0	0	0	2	1	1	1
270118905	2701	4	2	2	0	0	0	1	1	1	1
270123107	2701	7	1	0	0	0	0	2	1	1	2
270123303	2701	10	2	0	0	0	0	1	1	1	2
270125305	2701	10	1	0	0	0	0	1	1	1	1
270125706	2701	3	2	0	0	0	0	1	1	1	1
270125804	2701	5	1	0	0	0	0	1	1	0	1
270126406	2701	5	1	0	0	0	0	2	1	0	2
270128304	2701	10	1	0	0	0	0	1	1	1	1
270130704	2701	8	1	0	0	0	0	1	1	1	1
280101008	2801	9	2	0	0	0	0	1	1	1	1
280101205	2801	1	1	0	0	0	0	1	0	1	1
280101606	2801	9	1	0	0	0	0	1	1	1	1
280105904	2801	7	2	0	0	0	0	1	1	1	1
280108108	2801	5	1	0	0	0	0	2	0	1	1
280109004	2801	6	1	0	0	0	0	1	0	0	1
280110306	2801	7	1	0	0	0	0	1	0	1	1
280110603	2801	3	2	0	0	0	0	1	0	0	2
280110905	2801	2	1	0	0	0	0	1	0	1	1
280111703	2801	1	1	0	0	0	0	1	0	1	2
280112206	2801	8	2	0	0	0	0	1	0	1	1
280112907	2801	2	1	0	0	0	0	1	0	0	1
280113503	2801	7	2	0	0	0	0	1	0	1	2
280113908	2801	2	2	0	0	0	0	1	0	0	1
280114402	2801	2	2	0	0	0	0	1	0	1	2
280115903	2801	6	2	0	0	0	0	1	0	1	2
280117005	2801	6	2	0	0	0	0	1	0	0	1
280117307	2801	9	1	0	0	0	0	1	0	1	1
280117608	2801	3	1	0	0	0	0	1	0	1	1
280118004	2801	9	1	1	0	0	0	1	0	1	1
280118904	2801	6	1	0	0	0	0	1	0	0	1
280119104	2801	6	1	0	0	0	0	1	0	1	1
280122804	2801	3	2	0	0	0	0	1	1	1	1
280123107	2801	7	2	0	0	0	0	1	0	1	1
280123305	2801	10	2	0	0	0	0	1	1	1	1
280123410	2801	3	2	0	0	0	0	1	1	1	1
280124203	2801	6	1	0	0	0	0	1	0	0	2
280125804	2801	9	2	0	0	0	0	1	0	1	2
280126005	2801	2	2	0	0	0	0	1	0	1	1
280127108	2801	2	2	0	0	0	0	1	0	1	2
280129005	2801	9	2	0	0	0	0	1	0	1	1
280130103	2801	3	2	0	0	0	0	1	0	1	1
280130602	2801	7	2	0	0	0	0	1	0	1	2
280131108	2801	2	2	0	0	0	0	1	0	1	1
280132604	2801	2	1	0	0	0	0	2	0	1	2
280136004	2801	5	1	0	0	0	0	1	0	1	1
280200505	2802	7	1	0	0	0	0	1	1	1	1
280201304	2802	7	1	0	0	0	0	1	0	1	1
280202105	2802	3	1	0	0	0	0	2	0	0	1
280203706	2802	5	1	0	0	0	0	1	0	0	1
280204405	2802	8	2	0	0	0	0	1	0	1	1
280204504	2802	9	1	0	0	0	0	1	0	1	1
280205305	2802	4	2	0	0	0	0	1	0	0	1
280207006	2802	2	1	0	0	0	0	1	1	1	2
280211204	2802	10	2	0	0	0	0	2	1	1	2
280212503	2802	3	1	0	0	0	0	1	0	1	1
280218303	2802	3	1	0	0	0	0	1	0	0	1
280224005	2802	1	1	0	0	0	0	1	0	0	1
280224206	2802	6	1	0	0	0	0	1	0	1	1
280225104	2802	10	2	0	0	0	0	1	0	1	1
280225405	2802	4	1	0	0	0	0	1	0	1	2
280226405	2802	8	2	0	0	0	0	1	0	1	1
280227703	2802	9	2	0	0	0	0	1	0	0	2
280228505	2802	2	1	0	1	1	0	1	0	0	2
280228804	2802	8	2	0	0	0	0	1	0	0	1
280229107	2802	8	1	0	0	0	0	1	0	1	1
280231103	2802	7	1	0	0	0	0	2	1	1	1
280231504	2802	6	2	0	0	0	0	1	1	1	2
280231705	2802	6	2	0	0	0	0	1	1	1	2
280232103	2802	8	1	0	0	0	0	1	1	1	1
280234605	2802	1	2	0	0	0	0	1	0	1	1
280235207	2802	6	2	0	0	0	0	1	0	0	2
280235305	2802	7	2	0	0	0	0	1	0	1	1
280238905	2802	3	2	0	1	1	0	2	0	0	2
280242507	2802	6	1	0	0	0	0	1	0	1	1
280244005	2802	5	2	0	0	0	0	2	0	0	2
280247504	2802	9	2	0	0	0	0	1	0	0	1
280248204	2802	8	1	0	0	0	0	2	0	0	1
280251003	2802	2	2	0	0	0	0	1	0	1	1
280258203	2802	2	2	0	0	0	0	1	1	1	2
280277703	2802	4	1	0	0	0	0	.	.
280300305	2803	7	2	0	0	0	0	1	0	1	1
280300404	2803	5	1	0	0	0	0	1	0	1	2
280300806	2803	5	2	0	0	0	0	1	0	1	1
280301402	2803	7	2	0	0	0	0	1	0	0	2
280302203	2803	10	2	0	1	1	1	2	1	0	1
280302808	2803	5	2	0	0	0	0	1	1	0	1
280303203	2803	10	1	0	0	0	1	1	1	0	2
280303608	2803	1	2	0	0	0	0	2	1	0	1
280303808	2803	6	1	0	0	0	0	1	0	1	1
280304205	2803	8	2	0	0	0	0	1	1	1	1
280304403	2803	6	2	0	0	0	0	1	0	0	2
280306205	2803	3	2	0	1	1	0	1	0	0	1
280306307	2803	5	1	0	0	0	0	1	0	1	1
280306704	2803	2	2	0	0	1	1	2	0	0	1
280306812	2803	7	2	0	0	0	0	1	0	0	2
280306815	2803	2	2	0	1	1	1	1	0	0	2
280309105	2803	5	1	3	0	0	0	2	0	0	2
280309507	2803	6	2	0	0	0	0	1	0	1	1
280312107	2803	4	2	0	0	0	0	1	0	1	1
280312605	2803	10	1	0	0	0	0	1	0	1	2
280312702	2803	9	2	0	0	0	0	2	0	0	2
280315905	2803	4	1	0	0	0	0	1	0	1	2
280318107	2803	4	2	0	1	1	1	1	1	0	1
280318604	2803	10	1	0	0	0	0	1	1	0	1
280318606	2803	5	1	0	0	0	0	1	1	0	1
280323104	2803	2	2	0	0	0	0	1	1	0	1
280326503	2803	2	1	0	0	0	1	1	0	0	1
280326803	2803	9	2	0	0	0	0	1	0	0	2
280327304	2803	9	2	0	0	0	0	0	0	1
280327406	2803	9	2	0	0	0	0	2	.	0	1
280329107	2803	9	1	0	0	1	1	2	1	1	1
280329803	2803	5	1	0	0	0	0	1	1	0	1
280330006	2803	7	2	0	0	0	0	1	0	0	2
280330106	2803	1	1	0	0	0	0	2	0	0	1
280330204	2803	1	1	0	1	1	1	2	0	1	1
280332105	2803	6	1	0	0	0	0	1	1	1	1
280332606	2803	5	1	0	0	1	1	1	1	0	1
280333004	2803	5	1	0	0	0	0	1	1	1	1
280333307	2803	5	1	0	0	0	0	1	1	1	1
280333603	2803	10	1	0	0	0	0	1	1	1	1
280333606	2803	1	2	0	0	0	0	1	1	1	1
290100205	2901	3	2	0	0	0	0	1	1	0	1
290100504	2901	9	1	0	0	0	0	1	1	0	1
290100703	2901	3	2	0	0	0	0	1	1	1	1
290100903	2901	10	1	0	0	0	0	1	1	1	1
290101507	2901	5	2	0	0	0	0	1	0	1	2
290102906	2901	2	1	0	0	0	0	1	0	1	1
290103703	2901	6	2	0	0	0	0	1	1	0	1
290104607	2901	2	1	0	0	0	0	2	1	0	2
290104704	2901	7	1	0	0	0	0	1	1	1	1
290105905	2901	9	2	0	0	0	0	1	1	1	2
290106005	2901	9	1	0	0	0	0	1	1	1	1
290106406	2901	6	2	0	0	0	0	2	0	1	2
290107504	2901	10	2	0	0	0	0	1	1	1	1
290108304	2901	5	2	0	0	0	0	1	0	1	2
290108505	2901	6	1	0	0	0	0	2	0	1	1
290111103	2901	8	2	0	0	0	0	1	1	1	2
290111507	2901	6	1	0	0	0	0	1	0	0	1
290113104	2901	9	1	0	0	0	0	1	0	1	2
290114106	2901	5	1	0	0	0	0	1	1	1	1
290115406	2901	9	2	0	0	0	0	1	1	1	2
290115507	2901	9	1	0	0	0	0	1	1	0	1
290116305	2901	1	1	0	0	0	0	1	0	1	2
290117003	2901	5	1	0	0	0	0	1	0	0	1
290122204	2901	6	1	0	0	0	0	1	0	0	1
290122803	2901	8	1	0	0	0	0	1	0	1	2
290123004	2901	9	2	0	0	0	0	1	0	0	1
290123603	2901	6	1	0	0	0	0	1	0	0	2
290125405	2901	9	2	0	0	0	0	1	1	0	1
290125507	2901	10	2	0	0	0	0	1	1	1	1
290125604	2901	5	2	0	0	0	0	.	.
290125708	2901	6	2	0	0	0	0	2	1	0	1
290126304	2901	5	2	0	0	0	0	2	1	1	1
290126405	2901	3	1	0	0	0	0	1	1	0	1
290126707	2901	7	1	0	0	0	0	1	1	0	2
290128204	2901	7	2	0	0	0	0	2	1	1	1
290129304	2901	7	2	0	0	0	0	1	0	1	2
290300804	2903	8	1	0	0	0	0	1	0	1	1
290301207	2903	7	1	0	0	0	0	1	0	1	1
290301606	2903	7	1	0	0	0	0	1	0	1	1
290302106	2903	7	1	0	0	0	0	1	1	1	2
290302905	2903	8	2	0	0	0	0	2	1	0	2
290303207	2903	8	2	0	1	1	1	1	1	1	1
290303605	2903	9	2	0	0	0	0	1	1	1	2
290304404	2903	4	1	0	0	0	0	2	1	1	2
290304903	2903	4	1	0	0	0	0	1	1	1	2
290305804	2903	6	2	0	0	0	0	1	1	1	1
290306203	2903	9	1	0	0	0	0	1	1	1	1
290306307	2903	2	1	0	0	0	0	2	1	1	2
290307703	2903	10	2	0	0	0	0	2	1	1	2
290309005	2903	10	2	0	0	0	0	1	1	0	2
290309008	2903	5	2	0	0	0	0	1	1	0	2
290310204	2903	5	2	0	0	0	0	1	1	1	1
290310604	2903	5	1	0	0	0	0	1	1	1	1
290312406	2903	2	1	0	0	0	0	1	1	0	2
290312610	2903	5	2	0	1	1	1	1	1	0	1
290313304	2903	7	2	0	0	0	0	2	1	1	2
290313805	2903	10	2	0	0	0	0	1	1	1	1
290314204	2903	2	2	0	0	0	0	2	1	1	1
290314404	2903	7	2	0	0	0	0	2	1	1	1
290315206	2903	2	2	0	0	0	0	1	1	1	2
290315705	2903	6	2	0	0	0	0	1	1	1	1
290316105	2903	2	2	0	0	0	0	2	1	1	2
290316906	2903	9	2	0	0	0	0	1	1	1	2
290322106	2903	4	2	0	0	0	0	1	1	1	1
290322305	2903	8	1	0	0	0	0	1	1	1	1
290322504	2903	9	2	0	0	0	0	2	1	1	1
290323504	2903	2	2	0	0	0	0	1	0	1	1
290323804	2903	2	1	0	0	0	0	2	0	0	2
290324104	2903	10	1	0	0	0	0	1	0	1	1
290324806	2903	9	1	0	0	0	0	1	1	1	1
290324808	2903	3	2	0	0	0	0	1	1	1	1
290325106	2903	9	1	0	0	0	0	1	1	0	1
290326005	2903	4	1	0	0	0	0	1	1	1	1
290326703	2903	5	1	0	0	0	0	1	1	1	1
290328405	2903	3	1	0	0	0	0	1	1	1	1
290328906	2903	3	1	0	0	0	0	1	0	1	1
290329304	2903	6	1	0	0	0	0	1	0	0	2
290330404	2903	9	2	0	0	0	0	1	0	1	1
290332208	2903	2	2	0	0	0	0	1	1	0	1
290332403	2903	3	2	0	0	0	1	2	1	1	1
290333103	2903	3	1	0	0	0	0	1	1	0	2
290335206	2903	9	2	0	0	0	0	2	1	1	1
290335208	2903	3	1	0	0	0	0	2	1	1	1
290336105	2903	5	1	0	0	0	0	1	1	1	1
290336403	2903	1	1	0	0	0	0	1	1	1	2
